# Supplementary material for: Cuniculiplasmataceae, their ecogenomic and metabolic patterns, and interactions with ‘ARMAN’
Source: Extremophiles. 2018 Nov 29;23(1):1–7. doi: 10.1007/s00792-018-1071-2 (PMC6336744; doi:10.1007/s00792-018-1071-2)
Supplement: Supplementary file 1 — Supplementary material 1 (XLSX 14 kb) [file 792_2018_1071_MOESM1_ESM.xlsx]

## Sheet: Table S1
Table S1: Additional information about the 16S rDNA sequences used in this study
GenbankAcc	Clone_name	Taxon asigned	Place of Isolation	Reference	Environment	Temperature	pH	Latitude	Longitude	Region	Length
JX997945.1		“I-plasma”	Richmond mine, Iron Mountain, CA	PLoS Comput Biol. 2011 Oct;7(10):e1002230	Acid Mine Drainage (AMD)	42		40.6754267	-122.52807	Partial	1503
JX997947.1		“E-plasma”	Richmond mine, Iron Mountain, CA	PLoS Comput Biol. 2011 Oct;7(10):e1002230	AMD	42		40.6754267	-122.52807	Partial	1491
NR_144620.1		Cuniculiplasma divulgatum strain S5	Rio Tinto, Huelva, Spain	Int J Syst Evol Microbiol. 2016 Jan;66(1):332-40	AMDas (acidic stream)	38.5	1.0–1.2	37.722	-6.551	Partial	1469
KT005320.1		Cuniculiplasma divulgatum strain PM4	Rio Tinto, Huelva, Spain	Int J Syst Evol Microbiol. 2016 Jan;66(1):332-40	AMDas	38.5	1.0–1.2	37.722	-6.551	Partial	1469
KJ907759.1	METASED06		Michoacan, Los Azufres, Mexico	Scientific Reporsts (2016) 6:39934	Geothermal	73.4	3.8	19.7808333	-100.6561111	Partial	1468
JX989256.1	B9-arch_h12		Copahue geotherma field, Neuquen, Argentina	Syst Appl Microbiol. 2014 Sep;37(6):429-41; Microb Ecol. 2012 Jul;64(1):91-104	Geothermal	40.5	2.7	-37.8189661	-71.0987509	Partial	1450
KP204534.1	LMi-biof-arch_b9		Copahue geotherma field, Neuquen, Argentina	Extremophiles. 2015 Mar;19(2):437-50	Geothermal	35	3.5	-37.8189661	-71.0987509	Partial	1449
EF446196.1	antb10		Rio Tinto, Huelva, Spain	Systematic andApplied Microbiology 30 (2007) 601–614; FEMS Microbiol Lett 319 (2011) 34–43	AMDas	23	2.3	37.7222222	-6.5633333333	Partial	1441
AF523941.1	ARCP1-60		Savannah River Site, Aiken county, South Carolina	Environ. Microbiol. 4 (11), 764-769 (2002); FEMS Microbiology Ecology 44 (2003) 139^152	Forest wetland	30	2.00 – 4.00	40.6722222	-122.5277777778	Partial	1440
V12.2_clone_8	Enrichment culture V12.2 clone 8		Porto di Levante, Vulcano Island, Italy		Geothermal	45		38.4162	14.9603	Complete	1439
EU910624.1	G16		Middle Islan sinkhole near Alpena	Journal of Great Lakes Research 36 (2010) 366–375; FEMS Microbiol Lett 319 (2011) 34–43	Karst lake	140	7	45.19838	-83.32756	Partial	1437
V12.2_clone_4	Enrichment culture V12.2 clone 4		Porto di Levante, Vulcano Island, Italy		Geothermal	45		38.4162	14.9603	Complete	1433
JX997946.1		“A-plasma”	Richmond mine, Iron Mountain, CA	PLoS Comput Biol. 2011 Oct;7(10):e1002230	AMD	42		40.6754267	-122.52807	Partial	1416
AF068820.2	VC2.1 Arc13		Les Ruches at Snake Pit, Mid-Atlantic Ridge	Appl. Environ. Microbiol. 66 (9), 3798-3806 (2000)	Deep-sea HV (Deep-sea Hydrotermal Vent)	70	4.5	23.3666667	-44.95	Complete	1410
AB019741.1	pISA12		Iheya Basin, Okinawa, Japan	Genetics. 1999 Aug;152(4):1285-97.	Deep-sea HV	100		27.0390544	127.968666	Partial	1409
AB019739.1	pMC2A10		Iheya Basin, Okinawa, Japan	Genetics. 1999 Aug;152(4):1285-97.	Deep-sea HV	180		27.0390544	127.968666	Partial	1409
AY627861.1	M17		Taiwan	FEMS Microbiol Lett 319 (2011) 34–43	Geothermal			23.69781	120.960515	Partial	1407
AB019742.1	pISA42		Iheya Basin, Okinawa, Japan	Genetics. 1999 Aug;152(4):1285-97.	Deep-sea HV	100		27.0390544	127.968666	Partial	1405
JX997948.1		“G-plasma”	Richmond mine, Iron Mountain, CA	PLoS Comput Biol. 2011 Oct;7(10):e1002230; Scientific Reporsts (2016) 6:39934	AMD	42		40.6754267	-122.52807	Partial	1369
JX989254.1	B9-arch_f6		Copahue geotherma field, Neuquen, Argentina	Syst Appl Microbiol. 2014 Sep;37(6):429-41; Microb Ecol. 2012 Jul;64(1):91-104	Geothermal	40.5	2.7	-37.8189661	-71.0987509	Partial	1365
AB600336.1	HO28S9A23		Ohwakudani, Hakone, Japan	FEMS Microbiol Lett 319 (2011) 34–43	Geothermal	28	2.5	35.2444444	139.02	Partial	1349
AB600332.1	HO28S9A14		Ohwakudani, Hakone, Japan	FEMS Microbiol Lett 319 (2011) 34–43	Geothermal	28	2.5	35.2444444	139.02	Partial	1349
AB600339.1	HO28S9A35		Ohwakudani, Hakone, Japan	FEMS Microbiol Lett 319 (2011) 34–43	Geothermal	28	2.5	35.2444444	139.02	Partial	1348
AB600329.1	HO28S9A02		Ohwakudani, Hakone, Japan	FEMS Microbiol Lett 319 (2011) 34–43	Geothermal	28	2.5	35.2444444	139.02	Partial	1348
AB600331.1	HO28S9A13		Ohwakudani, Hakone, Japan	FEMS Microbiol Lett 319 (2011) 34–43	Geothermal	28	2.5	35.2444444	139.02	Partial	1348
AB600346.1	HO28S9A63		Ohwakudani, Hakone, Japan	FEMS Microbiol Lett 319 (2011) 34–43	Geothermal	28	2.5	35.2444444	139.02	Partial	1343
AB600334.1	HO28S9A20		Ohwakudani, Hakone, Japan	FEMS Microbiol Lett 319 (2011) 34–43	Geothermal	28	2.5	35.2444444	139.02	Partial	1342
AB019740.1	pSSMCA108		Iheya Basin, Okinawa, Japan	Genetics. 1999 Aug;152(4):1285-97.	Superheated black smoker samples	180		27.0390544	127.968666	Partial	1330
AF325184.1	A10		Norris Geyser Basin, Yellowstone National Park	Environ Microbiol. 2001 Aug;3(8):532-42; FEMS Microbiol Lett 319 (2011) 34–43	Geothermal	52.8	3.12	44.7318889	-110.7110833333	Partial	1330
Ga0052169_10149131	GOLD: Gp0097388; IMG Genome ID: 3300003104		Richmond mine, Iron Mountain, CA	Scientific Reporsts (2016) 6:39934 Supplementary material	AMD	42	0.83	40.678	-122.522	Complete	1434
Ga0052267_1006731	GOLD: Gp0097859; IMG Genome ID: 3300003115		Los Rueldos, Asturias, Spain	Scientific Reporsts (2016) 6:39934 Supplementary material	AMD	13		43.25	-5.7666667	Draft	1311
Ga0074231_1023032	GOLD: Gp0051182; IMG Genome ID: 3300005360		Richmond mine, Iron Mountain, CA	Scientific Reporsts (2016) 6:39934 Supplementary material	AMD	42	0.83-1.28	40.678099	-122.515068	Complete	1564
JX997949.1		“C-plasma”	Richmond mine, Iron Mountain, CA	Unpublished	AMD	42		40.6754267	-122.52807	Partial	1444
HM754573.1	RS05_24c_A40		Frasassi cave, Genga, Italy	ISME J 6 (1), 158-170 (2012)	Snottite	13	0 – 1	43.4008333	12.9619444444444	Partial	1025
HM754555.1	RS05_24c_A6		Frasassi cave, Genga, Italy	ISME J 6 (1), 158-170 (2012)	Snottite	13	0 – 1	43.4008333	12.9619444444444	Partial	1024
HM754570.1	RS05_24c_A35		Frasassi cave, Genga, Italy	ISME J 6 (1), 158-170 (2012)	Snottite	13	0 – 1	43.4008333	12.9619444444444	Partial	1025
KF225692.1	LR_2A_1		Los Rueldos, Asturias, Spain	ISME J. 2018 Mar;12(3):756-775; ISME J. 2014 Jun; 8(6): 1259–1274	AMD	13	2	43.25	-5.7666667	Partial	915
KF225694.1	LR_2A_68		Los Rueldos, Asturias, Spain	ISME J. 2018 Mar;12(3):756-775; ISME J. 2014 Jun; 8(6): 1259–1274	AMD	13	2	43.25	-5.7666667	Partial	915
KF225665.1	LR_BA_84		Los Rueldos, Asturias, Spain	ISME J. 2018 Mar;12(3):756-775; ISME J. 2014 Jun; 8(6): 1259–1274	AMD	13	2	43.25	-5.7666667	Partial	915
KF225678.1	LR_2A_91		Los Rueldos, Asturias, Spain	ISME J. 2018 Mar;12(3):756-775; ISME J. 2014 Jun; 8(6): 1259–1274	AMD	13	2	43.25	-5.7666667	Partial	915
FR683005.1	OZ-SUM67		Fankou mine, Guangdong, China	ISME J. 2018 Mar;12(3):756-775; Appl Environ Microbiol. 2011 Aug;77(15):5540-4	AMD	30.6	2.34	25.05	113.67	Partial	800
FR683006.1	LP68		Fankou mine, Guangdong, China	ISME J. 2018 Mar;12(3):756-775; Appl Environ Microbiol. 2011 Aug;77(15):5540-4	AMD	30.2	2.62	25.05	113.67	Partial	991
KP676175.1	AA01		Cyprus	Scientific Reporsts (2016) 6:39934 Supplementary material	Chalcopyrite enrichment			35.126413	33.429859	Partial	833
FN863008.1	B133606F08		Rio Tinto, Huelva, Spain	ISME J. 2011 Jan;5(1):42-50	AMDrw (river water)			37.722	-6.551	Partial	861
NR_074187.1		Picrophilus torridus DSM 9790	Japan	Nature, 1995, Vol.375(6534); Proc. Natl. Acad. Sci. U.S.A. 101 (24), 9091-9096 (2004); FEMS Microbiol Lett 319 (2011) 34–43	Geothermal	60	0.7	43.6164088	144.4578739	Complete	1469
X84901.1		Picrophilus oshimae	Japan	J Bacteriol. 1995 Dec;177(24):7050-9; APPLIED AND ENVIRONMENTAL MICROBIOLOGY, Feb. 2000, p. 700-711	Geothermal	55	0.5	43.6164088	144.4578739	Complete	1470
AF339746.1		Thermoplasma volcanium	Porto di Levante, Vulcano Island, Italy	Extremophiles (2002); FEMS Microbiology Ecology 44 (2003) 139^152	Geothermal	75	2	38.394613	14.970634	Partial	1402
AB269873.1		Thermogymnomonas acidicola	Ohwakudani, Hakone, Japan	International Journal of Systematic and Evolutionary Microbiology (2007), 57, 2557–2561; FEMS Microbiol Lett 319 (2011) 34–43	Geothermal	60	1.4	35.2431054	139.019884	Partial	1438
AF051404.1		Methanococcus vulcanus	East Pacific Rise	Int J Syst Bacteriol. 1999 Apr;49 Pt 2:583-9.	Deep-sea HV	80	6.5	-	-	Complete	1424
JQ346765.1		Nitrosopumilus maritimus SCM1		PLoS ONE 7 (8), E43093 (2012)				-	-	Partial	1346
AJ224936.1		Ferroplasma acidiphilum Yt	Porto di Levante, Vulcano Island, Italy	Int. J. Syst. Evol. Microbiol. 59 (PT 11), 2815-2823 (2009)	Arsenopyrite ore concentrate	45	1.4 – 1.6	38.4120459	14.959463	Partial	1453
NR_115093.1		Acidiplasma aeolicum strain V	Porto di Levante, Vulcano Island, Italy	Int. J. Syst. Evol. Microbiol. 59 (PT 11), 2815-2823 (2009)	Geothermal	45	1.4 – 1.6	38.4120459	14.959463	Partial	1341
AY907888.1		Acidiplasma cupricumulans BH2	Monywa, Myanmar	Extremophiles. 2006 Dec;10(6):525-30.; Int. J. Syst. Evol. Microbiol. 59 (PT 11), 2815-2823 (2009)	Chalcopyrite	45	1.4 – 1.6	22.1215513	95.1536327	Partial	1445
DQ451875.1		Aciduliprofundum boonei strain T469	Mariner vent field, Valu Fa Ridge	Nature. 2006 Jul 27;442(7101):444-7.	Deep-sea HV	70	4.5	-22.18	-176.601666666667	Partial	1409
M38637.1		Thermoplasma acidophilum	Friar Tuck mine, Sullivan county, Indiana	SCIENCE, VOL. 170; Can. J. Microbiol. 35 (1), 124-133 ;APPLIED AND ENVIRONMENTAL MICROBIOLOGY, Feb. 2000, p. 700-711; FEMS Microbiology Ecology 44 (2003) 139^152	Coal mine	56	1.96	39.084312	-87.420752	Complete	2914
MWKS01000003.1		Cuniculiplasma sp. C_DKE	Harz Mountains	Sci Rep 7 (1), 3289 (2017); FEMS Microbiol Ecol. 2012 Jul;81(1):2-12	AMD	15	2.0 – 2.5	51.764135	10.825397	Partial	1469
